# Supplementary material for: Development and Application of the Chinese (Mainland) Version of Chronic Liver Disease Questionnaire to Assess the Health-Related Quality of Life (HRQoL) in Patients with Chronic Hepatitis B
Source: PLoS One. 2016 Sep 15;11(9):e0162763. doi: 10.1371/journal.pone.0162763 (PMC5025145; doi:10.1371/journal.pone.0162763)
Supplement: S1 File — (ZIP) [file pone.0162763.s001.zip]

Archive with 2 entries (2 files):
- ╡╪╠│╥╜╘║║═╙╙░▓╥╜╘║┬2╨╘╕╬▓í╬╩╛φ.doc
- CLDQú¿Mainlandú⌐questionnaires.docx
